# Supplementary material for: Characterizing the Relationship between Steady State and Response Using Analytical Expressions for the Steady States of Mass Action Models
Source: PLoS Comput Biol. 2013 Feb 28;9(2):e1002901. doi: 10.1371/journal.pcbi.1002901 (PMC3585464; doi:10.1371/journal.pcbi.1002901)
Supplement: Protocol S1 — This zip file contains all source code required to run py-substitution, in either Matlab or Maple. Implementations for every model described in this manuscript, including a pdf trace of the steady state derivation using py-substitution, are also included. For further details please see the included README file. (ZIP) [file pcbi.1002901.s001.zip]

Archive with 28 entries (28 files):
- src/fum1.m
- src/fum1.m.trace.pdf
- src/fum2.m
- src/fum2.m.trace.alt.pdf
- src/fum2.m.trace.pdf
- src/loadFum.m
- src/loadOMM.m
- src/loadXearm.mpl
- src/omm1.m
- src/omm1.m.trace.pdf
- src/omm2.m
- src/omm2.m.trace.pdf
- src/omm2.mpl
- src/omm2.mpl.trace.pdf
- src/omm3.m
- src/omm3.m.trace.pdf
- src/omm4.m
- src/omm4.m.trace.pdf
- src/printvar.m
- src/printvar.mpl
- src/pysub.m
- src/pysub.mpl
- src/README.txt
- src/unsub.m
- src/xearm.alt.mpl
- src/xearm.alt.mpl.trace.pdf
- src/xearm.mpl
- src/xearm.mpl.trace.pdf
