# Supplementary material for: Characterizing the Relationship between Steady State and Response Using Analytical Expressions for the Steady States of Mass Action Models
Source: PLoS Comput Biol. 2013 Feb 28;9(2):e1002901. doi: 10.1371/journal.pcbi.1002901 (PMC3585464; doi:10.1371/journal.pcbi.1002901)
Supplement: Protocol S1 — This zip file contains all source code required to run py-substitution, in either Matlab or Maple. Implementations for every model described in this manuscript, including a pdf trace of the steady state derivation using py-substitution, are also included. For further details please see the included README file. (ZIP) [file pcbi.1002901.s001.zip › src/README.txt]

===========================================================
An algebraic method for deriving analytical expressions for
steady states of mass action models

Loriaux PM, Tesler G, and Hoffmann A

PLoS Computational Biology (2012)

Correspondence concerning this code should be addressed to
  Alexander Hoffmann
  ahoffmann@ucsd.edu
===========================================================


Table of Contents
-----------------------------------------------------------
1........Summary of Supporting Protocol Files

2........Supporting Protocol Files (Matlab)
2.01.......omm1.m
2.02.......omm2.m
2.03.......omm3.m
2.04.......omm4.m
2.05.......fum1.m
2.06.......fum2.m
2.07.......loadOMM.m
2.08.......loadFum.m
2.09.......pysub.m
2.10.......unsub.m
2.11.......printvar.m

3........Supporting Protocol Files (Maple)
3.01.......omm2.mpl
3.02.......xearm.mpl
3.03.......loadXearm.mpl
3.04.......pysub.mpl
3.04.01......Pysub()
3.04.02......Unsub()
3.04.03......calcPHI()
3.04.04......find_nullspace_eqform
3.04.05......find_nullspace_vecform
3.05.......printvar.mpl

4........Output from Supporting Protocol Files (Matlab)
4.01.......omm1.m.trace.pdf
4.02.......omm2.m.trace.pdf
4.03.......omm3.m.trace.pdf
4.04.......omm4.m.trace.pdf
4.05.......fum1.m.trace.pdf
4.06.......fum2.m.trace.pdf
4.07.......fum2.m.trace.alt.pdf

5........Output from Supporting Protocol Files (Maple)
5.01.......omm2.mpl.trace.pdf
5.02.......xearm.mpl.trace.pdf

6........Copyright notice


1. Summary of Supporting Protocol Files
-----------------------------------------------------------
This README file describes all Supporting Protocol files
for the manuscript 'An algebraic method for deriving 
analytical expressions for steady states of mass action 
models', by Loriaux, Tesler, and Hoffmann, and gives 
instructions for their use. For every example given in
the manuscript, there is a corresponding executable file,
which may be run in one of either Matlab or Maple. Files
that may be run in Matlab have a '.m' extension. Ones that
may be run in Maple have a '.mpl' extension. In the text
that follows, instructions that may be executed in Matlab 
are denoted by the double-arrow prompt:

>> command

Similarly, instructions that may be executed in Maple are 
denoted by the single-arrow prompt:

> command

Only the text that proceeds these prompts should be entered 
into Matlab or Maple. The files that generate the steady
state solutions described in the manuscript are:

  - omm1.m. Open Michaelis-Menten model with 
    homogeneous subsitutiton (Matlab)
  - omm2.m. Open Michaelis-Menten model with 
    heterogeneous subsitutiton (Matlab)
  - omm3.m. Open Michaelis-Menten model with substitution
    for a sublinear reaction velocity (Matlab)
  - omm4.m. Open Michaelis-Menten model with substitution 
    for a superlinear reaction velocity (Matlab)
  
  - fum1.m. Fumarase model with steady state solution
    for enzymes only, for comparison with King-Altman
    (Matlab)
  - fum2.m. Fumarase model with steady state solution
    for enzymes and substrates (Matlab)

  - omm2.mpl. Open Michaelis-Menten model with
    heterogeneous substitution (Maple), for comparison
    with Matlab.

  - xearm.mpl. xEARM model (Maple)
     
To execute a particular Matlab file from the list above,
that file must be located in the same directory as the 
corresponding load model file (e.g. loadOMM.m for omm1.m), 
as well as the auxilliary files pysub.m, unsub.m, and
printvar.m. To execute xearm1.mpl, the file must be located
in the same directory as loadXearm.mpl, pysub.mpl, and 
printvar.mpl. The same is true for omm2.mpl, except this
particular example has no corresponding load model
function.

Next, launch Matlab (or Maple) with or without the GUI, and 
set the current working directory to the one containing the 
desired file. In Matlab this can be accomplished with the 
following command:

>> cd '~/directory';

where 'directory' is the path to the directory containing
the required files. In Maple, the command is

> currentdir( "directory" ):

Note that Maple requires double-quotes. Also, if you are
using Windows, you will have to use a double-backslash 
to indicate subdirectories, e.g.

> currentdir( "C:\\Users\\Default" ):

To execute a particular file in Matlab, e.g. omm2.m, type

>> [vbar,psi] = omm2( 'doUnsub', true, 'verbose', true );

For an explanation of these variables, see below. Briefly,
if doUnsub is true, then the py-substitution will be
reversed so that steady state expressions for dependent
rate constants and concentrations are in terms of other
rate constants and abundances, not of independent
paramaters and null space basis coefficients. If verbose
is true, each step of the forward (and, if doUnsub is true,
reverse substitution) will be printed out to the console. 
Two other optional parameters are available as well, 'wid',
which sets the character width of the output, and 'fid',
which allows the user to choose the file or device to which
to print.

To execute a particular file in Maple, that file must first
be read into Maple prior to execution. Also note that Maple 
uses key=value syntax for optional parameters. So to run
omm2.mpl, for example, type

> read "omm2.mpl":
> (vbar,psi) := omm2( doUnsub=true, verbose=true ):

from within the parent directory. As with Matlab files,
optonal parameters fid and wid are available to redirect
the output to an open file and constrain the width of the
output.

NOTE THAT THESE FILES WERE GENERATED AND EXECUTED USING
MATLAB VERSION R2012a AND MAPLE 14 ON A WINDOWS 7 PC. 
Differences in syntax may exist between versions, 
especially between Maple 14 and older versions. Please 
do not contact us with issues concerning execution until
you have exhausted this possibility.


2. Supporting Protocol Files (Matlab)
-----------------------------------------------------------

2.01. omm1.m

This file illustrates the homogeneous py-substitution 
strategy for the OMM model, where all species abundances
are mapped to independent parameters and all reaction rate
constants are mapped to dependent parameters. To call
omm1(), type

  >> [vbar,psi] = omm1()

from within the Matlab console. omm1.m takes the 
following, optional arguments:

  doUnsub - if true, the py-substitution is reversed prior
        to returning vbar. Default value is true.
  verbose - if true, each calculation in the substitution
        and solution of the steady state equation are 
        printed to the console. Default value is false.
  fid - a file id to which to print text when verbose=true. 
        Returned by a previous call to fopen(). Default 
        value is 1, the console. This argument is ignored 
        if verbose=false.
  wid - width of the device, in characters, to which to 
        print. Default value is 80.
 
Again, note that optional parameters are passed in Matlab
as adjacent 'key', value pairs in the function call. To 
set verbose to true, for example, type

  >> [vbar,psi] = omm1( 'verbose', true )

The return values for omm1() are:

  vbar - the reaction velocity vector psi(v) where
         S * vbar = 0
  psi  - the steady state mapping function psi(v)=vbar.
         Depending on the value of doUnsub, this will
         either be the forward mapping function psi_py
         or the composite function psi_ss.


2.02. omm2.m

This file illustrates a heterogeneous py-substitution 
strategy for the OMM model. Here, a subset of species 
concentrations and reaction rate constants are mapped
to the set of independent parameters, and their comp-
lements are mapped to the set of dependent parameters.
To call omm2(), type

  >> [vbar,psi] = omm2()

from within the Matlab console. See section 2.01. omm1.m
for information on function arguments and return values.


2.03. omm3.m

This file illustrates a py-substitution strategy that 
results in a sublinear reaction velocity for the OMM
model. Specifically, the rate of substrate production 
v4=k4 is mapped to an independent parameter psi_p(k4)=p5. 
Doing so requires the introduction of a pseudospecies 
x5_hat=1, so that v4_hat=k4*x5_hat. To call omm3(), type

  >> [vbar,psi] = omm3()

from within the Matlab console. See section 2.01. omm1.m
for information on function arguments and return values.


2.04. omm4.m

This file illustrates a py-substitution strategy for a
variant of the OMM model in which the rate of product
formation is proportional to the square of the enzyme-
substrate comples, v3=k3*x3^2. Subsituting x3 for a
dependent parameter fails to linearize the model, so a
pseudospecies is introduced x5_hat = x3^2. Both x5_hat 
and x3 are then partitioned into set X_y. To call omm4(),
type

  >> [vbar,psi] = omm4()

from within the Matlab console. See section 2.01. omm1.m
for information on function arguments and return values.


2.05. fum1.m

This file provides a detailed comparison of py-substitution
versus the King-Altman method, using the fumarase model
as an example. After calling loadFum(), the steady state
equation is first solved by the method of minors, discussed
in detail in the Methods section of the manuscript. Though
not illustrative of the full King-Altman method, this 
solution is nevertheless identical to the one published in
(Qi et al., 2009). Next the same steady state equation is
solved using py-substitution. Though not identical, the
solutions are nevertheless shown to be equivalent. To call 
fum1(), type

  >> [vbar,psi] = fum1()

from within the Matlab console. See section 2.01. omm1.m
for information on function arguments and return values.
Note that fum1() does not accept the optional argument
'doUnsub', since this action is mandatory for comparison
of py-substition with King-Altman.


2.06. fum2.m

Unlike fum1.m, which solves the steady state equation for
the fumarse model under the assumption that all substrate 
concentrations are constant, fum2.m uses py-substitution 
to derive a steady state solution for the full model. This 
function also illustrates the process of selecting which
elements from set Y are mapped to Y_q, by solving for a
particular vector of null space basis vector coefficients.
To call fum2(), type

  >> [vbar,psi] = fum2()

from within the Matlab console. See section 2.01. omm1.m
for information on function arguments and return values.
In addition to the optional arguments taken by omm1(), 
fum2() accepts the following positional parameters:

  alt - (optional) if true, an alternative vector of null
        space basis vector of coefficients is used to
        calculate ybar. Default value is false.
  yi  - (optional) a 5-dimensional vector of indices where
        each index yi(j) is in {1,2,...,10} and yi(j) does
        not equal yi(k) for all j not equal to k, 1 <=
        j,k <= 5. These indices identify the elements in
        vector y to be mapped to set Y_q. Default value
        is yi = [ 5, 7, 8, 9, 10 ].
        
See the fum2.m head for more information on yi. The
values contained therein must identify a valid partition
of Y into Y_q and Y_q^c or an error will occur.


2.07. loadOMM.m

This Matlab file defines a function loadOMM() that
returns a description of the Open Michaelis-Menten model. 
This model is the first of three described in the Results 
section and is used to demonstrate the flexibility of the 
py-substitution method. To call loadOMM(), type

  >> [S,v,k,x,xdot] = loadOMM()

from within the Matlab console. The values returned by 
this function are:

  S    - the 4 x 5 stoichiometric matrix that defines the 
         OMM model reaction structure
  v    - the vector of mass action reaction velocities
  k    - the vector of reaction rate constants
  x    - the vector of species abundances.
  xdot - the vector of mass balance equations, equal to 
         the product S * v

See loadOMM.m header for a complete biochemical
description of the OMM model.


2.08. loadFum.m

This Matlab file defines a function loadFum() that
returns a description of the fumarase model. This model
is used in the manuscript to compare py-substitution to
the King-Altman method. To call the function, type

  >> [S,v,k,x,xdot] = loadFum()

from within the Matlab console. The values returned by 
this function are:

  S    - the 9 x 12 stoichiometric matrix that defines 
         the model reaction structure
  v    - the vector of mass action reaction velocities
  k    - the vector of reaction rate constants
  x    - the vector of species abundances.
  xdot - the vector of mass balance equations, equal to 
         the product S * v
         
See loadFum.m head for a complete biochemical
description of the fumarase model.


2.09. pysub.m

This file defines a function pysub() that implements 
forward py-substitution in Matlab. pysub() takes a model
description -- as returned by, e.g., loadOMM() -- and
returns a vector vbar and a mapping function psi_py such
that vbar = psi_py(v) and S * vbar = 0. To call pysub(),
type

  >> [vbar,ybar,psi_py,q] = pysub(S,v,kx,py,y)

from within the Matlab console. Required arguments to 
the pysub() function are:

  S  - a stoichiometrix matrix
  v  - a vector of reaction velocities whose elements
       are in terms of k and x
  kx - the concatentated vector of rate constants and
       species abundances used in v
  py - a vector with the same length as kx where element
       py(i) is either an independent parameter in P or a
       dependent parameter in Y. The vectors kx and py
       together define the forward map psi_p, where
       psi_p(kx(i)) = py(i).
  y  - the vector of dependent parameters in py

In addition to the above, required arguments, pysub()
accepts a number of optional arguments. They are:

  q   - a vector of null space basis vector coefficients. 
        Default value is [q_1,...,q_{d_q}]^T, where d_q is 
        the dimension of the null space.
  verbose - if true, each calculation in the substitution
        and solution of the steady state equation are 
        printed to the console. Default value is false.
  fid - a file id to which to print text when verbose=true.
        Returned by a previous call to fopen(). Default 
        value is 1, the console. This argument is ignored 
        if verbose=false.
  wid - width of the device, in characters, to which to
        print. Default value is 80.

Recall that Matlab accepts optional arguments as adjacent
'key', values in the function call. Thus to set verbose to
true, type

  >> pysub(S,v,kx,py,y,'verbose',true)

The values returned by pysub() are:

  vbar - the reaction velocity vector vbar=psi_py(v) 
         where S * vbar = 0
  ybar - the vector of dependent parameters that results
         from solving the linear steady state equation
  psi_py - the composite forward map that linearizes the
         vector v and solves the steady state equation.
         psi_py is a two-column matrix where psi_py(i,2)
         is the steady state expression for model
         element psi_py(i,1).
  q    - the vector of basis vector coefficients for the
         the solution space to the steady state equation


2.10. unsub.m

Proceeding a call to pysub(), this file defines a function 
unsub() that returns the composite steady state map
psi_ss = ( psi_{qp}^{-1} \dot psi_{py} ), where again
vbar = psi_ss(v) and S * vbar = 0. The only difference
between the return values of pysub() and those of unsub()
is that the former are in terms of elements in P and Y
while the latter are in terms of K and X. To call unsub()
type

  >> [vbar,psi_ss] = unsub(v,p,q,y,kx,py,ybar,psi_py)

from within the Matlab console. Arguments to the unsub()
function are:

  v  - the original vector of reaction velocities, with
       elements defined in terms of k and x
  p  - a vector of independent parameters
  q  - a vector of basis vector coefficients, as returned
       by pysub()
  y  - a vector of dependent parameters
  kx - the concatentated vector of rate constants and
       species abundances
  py - the vector py used in a preceding call to pysub()
  ybar - the vector of dependent parameters that results
       from solving the steady state equation, as returned
       by pysub()
  psi_py - the composite forward map that linearizes the
       vector v and solves the steady state equation.
       Returned by pysub().
  
As with pysub(), unsub() accepts a number of optional
arguments for the purposes of printing out execution
text. They are

  verbose - if true, each calculation in the substitution
        and solution of the steady state equation are 
        printed to the console. Default value is false.
  fid - a file id to which to print text when verbose=true.
        Returned by a previous call to fopen(). Default 
        value is 1, the console. This argument is ignored 
        if verbose=false.
  wid - width of the device, in characters, to which to
        print. Default value is 80.

The values returned by unsub() are:

  vbar - the reaction velocity vector vbar=psi_ss(v),
         where S * vbar = 0
  psi_ss - the composite forward and backward map that 
         linearizes the vector v via the forward map
         psi_py, solves the steady state equation, then
         reverses the substitution. As with psi_py ,
         psi_ss is a two-column matrix where psi_ss(i,2)
         is the steady state expression for model
         element psi_ss(i,1).


2.11. printvar.m

Defines a function printvar() for pretty printing of
scalars, vectors, matrices, and mapping functions. This
function is used extensively by pysub() and unsub() when
verbose=true, but will rarely need be called directly by
the user. printvar() requires a single argument, the
variable to be printed.

>> printvar( var );

In addition to the variable itself, printvar() accepts
a number of optional arguments to affect the print out.
The are:

  vtype - the variable type. Must be one of 'scalar',
          'vec', 'matrix', or 'map'.
  vsym  - symbol used to represent elements of a vector 
          or matrix. Must be of type char.
  wid   - width of the device, in characters, to which to 
          print. Default value is 80.
  strop - a string representing the operator used when 
          printing out scalars or elements in a vector or 
          matrix. Default value is '='.
  dbspc - if true, elements in a vector, map, or matrix 
          are double-spaced. Default value is false.
  fid - the active file id to which to print var.


3. Supporting Protocol Files (Maple)
-----------------------------------------------------------

3.01. omm2.mpl

This file illustrates the same heterogeneous py-
substitution strategy used in omm2.m for the OMM model,
but is implemented in Maple. Readers may compare trace
file 4.02 omm2.m.trace.pdf with 5.01 omm2.mpl.trace.pdf
to verify the equivalence of the two solutions. To call 
omm2(), type

  > read "omm2.mpl":
  > vbar,psi := omm2();

from within the Maple console. omm2.mpl takes the 
following, optional arguments:

  doUnsub - if true, the py-substitution is reversed prior
        to returning vbar. Default value is true.
  verbose - if true, each calculation in the substitution
        and solution of the steady state equation are 
        printed to the console. Default value is false.
  fid - a file id to which to print text when verbose=true. 
        Returned by a previous call to fopen(). Default 
        value is terminal. This argument is ignored if
        verbose=false.
  wid - width of the device, in characters, to which to 
        print. Default value is 80.
 
Again, note that optional parameters are passed in Maple
as key=value pairs within the function call. So to set 
verbose to true, for example, type

  > vbar,psi := omm2( verbose=true );

The return values for omm2() are:

  vbar - the reaction velocity vector vbar = psi(v) where
         S * vbar = 0
  psi  - the steady state mapping function psi(v)=vbar.
         Depending on the value of doUnsub, this will
         either be the forward mapping function psi_py
         or the composite function psi_ss.


3.02. xearm.mpl

This file generates and returns an expression for the 
steady state of the xEARM model. Be advised, this file
requires a lot of resources to execute, and may take
several minutes to complete. To run xearm.mpl, type

  > read "xearm.mpl":
  > vbar,psi := xearm():

within the Maple console. xearm.mpl takes the same
arguments as omm2.mpl, above, and returns the same
values.


3.03. loadXearm.mpl

This Maple file defines a procedure loadXearm() that
returns a description of the extended EARM model. To call 
loadXearm(), type

  > read "loadXearm.mpl";
  > S,vv,vk,vx,vc := loadXearm():

from within the Maple console. The values returned by 
loadXearm() are:

  S    - the 58 x 115 stoichiometric matrix that defines 
         the model reaction structure. Columns 1 to 70
         and all rows are from the original EARM model.
         Columns 71 to 115 correspond to new synthesis
         and degradation reactions unique to xEARM.
  vv   - the vector of mass action reaction velocities
  vk   - the vector of reaction rate constants
  vx   - the vector of species abundances
  vc   - the vector of additional (non-rate) constants
  xdot - the vector of mass balance equations, equal to 
         the product S * vv


3.04. pysub.mpl

This file defines all the Maple procedures required to
perform forward and reverse py-substition in Maple.
Chiefly, these are the procedures Pysub() and Unsub(),
analogous to the Matlab functions of the same name.
Unlike Matlab, multiple procedures may be defined within
the body of a single '.mpl' file. In addition to these,
pysub.mpl defines two procedures, find_nullspace_eqform()
and find_nullspace_vecform(), which calculate the null
space of a symbolic matrix by treating each row as an
equation. Details of these procedures are given below.


3.04.01 Pysub()

The procedure Pysub() implements forward py-substitution 
in Maple. Pysub() takes a model description like the one
returned by loadXearm(), above, a partitioning of model
elements into sets P and Y. It then returns a vector vbar 
and a mapping function psi_py such that vbar = psi_py(v)
and S * vbar = 0. To call Pysub(), type

  > vbar,ybar,psi,vq := Pysub( S, vv, kx, py, vy, PI ):

from within the Maple console. Required arguments to 
the Pysub() function are:

  S  - a stoichiometrix matrix
  vv - a vector of reaction velocities whose elements
       are in terms of k and x
  kx - the concatentated vector of rate constants and
       species abundances used in v
  py - a vector with the same length as kx where element
       py(i) is either an independent parameter in P or a
       dependent parameter in Y. The vectors kx and py
       together define the forward map psi_p, where
       psi_p(kx(i)) = py(i).
  vy - the vector of dependent parameters in py

In addition to these, Pysub() accepts the same optional 
arguments as its Matlab equivalent. These are

  vq  - a vector of null space basis vector coefficients. 
        Default value is [q_1,...,q_{d_q}]^T, where d_q is 
        the dimension of the null space.
  verbose - if true, each calculation in the substitution
        and solution of the steady state equation are 
        printed to the console. Default value is false.
  fid - a file id to which to print text when verbose=true.
        Returned by a previous call to fopen(). Default 
        value is terminal. This argument is ignored 
        if verbose=false.
  wid - width of the device, in characters, to which to
        print. Default value is 80.

Plus one additional optional argument,
  
  doCrref - if true, the reduced row echelon form of C 
        will be calculated. This matrix is instructional 
        in that it illustrates how the matrix N is derived 
        from C, but it is not required for the calculation 
        of N and can, for large models, consume a lot of 
        resources. Default value is true. Note that this 
        step is automatically skipped if verbose=false.

Recall that Mapel accepts optional arguments as key=value
pairs within the function call. Thus to set verbose to
true, type

  > vbar,ybar,psi,vq := Pysub( S, vv, kx, py, vy, PI,
      verbose=true ):

The values returned by Pysub() are:

  vbar - the reaction velocity vector vbar=psi_py(v) 
         where S * vbar = 0
  ybar - the vector of dependent parameters that results
         from solving the linear steady state equation
  psi_py - the composite forward map that linearizes the
         vector v and solves the steady state equation.
         psi_py is a two-column matrix where psi_py(i,2)
         is the steady state expression for model
         element psi_py(i,1).
  vq   - the vector of basis vector coefficients for the
         the solution space to the steady state equation


3.04.02 Unsub()

Following a call to Pysub(), Unsub() returns the composite 
steady state map psi_ss = ( psi_{qp}^{-1} \dot psi_{py} ), 
where vbar = psi_ss(v) and S * vbar = 0. The only 
difference between the return values of Pysub() and Unsub()
is that the former are in terms of elements in P and Y
while the latter are in terms of K and X. To call Unsub()
type

  >vbar,psi := Unsub( vv, vp, vq, vy, kx, py, ybar, PI ): 

from within the Maple console. Required arguments to the 
Unsub() function are:

  vv - the original vector of reaction velocities, with
       elements defined in terms of k and x
  vp - a vector of independent parameters
  vq - a vector of basis vector coefficients, as returned
       by Pysub()
  vy - a vector of dependent parameters
  kx - the concatentated vector of rate constants and
       species abundances
  py - the vector py used in a preceding call to Pysub()
  ybar - the vector of dependent parameters that results
       from solving the steady state equation, as returned
       by Pysub()
  psi_py - the composite forward map that linearizes the
       vector v and solves the steady state equation.
       Returned by Pysub().
  
As with Pysub(), Unsub() accepts a number of optional
arguments for the purposes of printing out execution
text. They are

  verbose - if true, each calculation in the substitution
        and solution of the steady state equation are 
        printed to the console. Default value is false.
  fid - a file id to which to print text when verbose=true.
        Returned by a previous call to fopen(). Default 
        value is terminal. This argument is ignored  if
        verbose=false.
  wid - width of the device, in characters, to which to
        print. Default value is 80.

The values returned by Unsub() are:

  vbar - the reaction velocity vector vbar=psi_ss(v),
         where S * vbar = 0
  psi_ss - the composite forward and backward map that 
         linearizes the vector v via the forward map
         psi_py, solves the steady state equation, then
         reverses the substitution. As with psi_py ,
         psi_ss is a two-column matrix where psi_ss(i,2)
         is the steady state expression for model
         element psi_ss(i,1).


3.04.03 calcPHI()

Following successful forward py-substitution, this 
procedure calculates a matrix PHI such that

  [ vp, vq ]^T = PHI * [ vk, vx ]^T

In other words, PHI defines the composite backward
map, psi_qp^{-1}. This utility function is called
by Unsub() and needn't be called directly by users.
Arguments to calcPHI() are

  pybar - the concatenated vector [ vp, ybar ]^T.
  PI - the original permutation matrix passed to
       Pysub() to derive ybar.
  
Returns:

  A matrix PHI such that
  
  > ArrayTools[Concatenate](1,vp,vq) = 
      LinearAlgebra[Multiply](PHI,kx),
  
  where kx, vp, vq are arguments passed to Unsub().


3.04.04 find_nullspace_eqform()

Solves A*b=0 using Maple's equation solver. This procedure
takes only one argument:

  A - the matrix defining the linear system of equations
      to be solved.

Calls to find_nullspace_eqform() are made during Pysub().
This procedure should not be called directly by the user.


3.04.05 find_nullspace_vecform()

Converts a solution returned by find_nullspace_eqform()
into set of vectors. This procedure should not be called
directly by the user.


4. Output from Supporting Protocol Files (Matlab)
-----------------------------------------------------------

For clarity, we have included pdf copies of the verbose 
output obtained from executing each Supporting Protocol 
file. These are intended to show the precise sequence of 
steps that give rise to each result in the manuscript.
Also, because the steady state expressions given in the
manuscript are not unique, but depend on the null space 
bases returned by Matlab or Maple, each pdf provides a 
snapshot of our particular solution.


4.01. omm1.m.trace.pdf

Verbose output from executing omm1() in Matlab was
obtained via the following commands:

>> fid = fopen( 'omm1.m.trace', 'w+' );
>> [vbar,psi] = omm1( 'verbose', true, 'doUnsub', true,...
>>   'wid', 79, 'fid', fid );
>> fclose( fid );

The contents of this file are heavily reproduced in the
manuscript, under "Results", subsection "Py-substitution
permits flexible derivation of a steady state solution",
subsubsection "Homogeneous substitution". The primary
function of this example was to illustrate each of the 
steps required by py-substitution, and each intermediate
result.


4.02. omm2.m.trace.pdf

Verbose output from executing omm2() in Matlab was 
obtained via the following commands:

>> fid = fopen( 'omm2.m.trace', 'w+' );
>> [vbar,psi] = omm2( 'verbose', true, 'doUnsub', true,...
>>   'wid', 79, 'fid', fid );
>> fclose( fid );

The only difference between omm1() and omm2() is the
substitution strategy. In omm1() all rate constants are
mapped to unknowns, while in omm2() it is a mixture of
rate constants and species concentrations. The result is
a different and lower-dimensional null space, although
the total number of elements in union(K,X) that map to 
set Y_q^c remains unchanged.


4.03. omm3.m.trace.pdf

Verbose output from omm3() in Matlab was obtained via

>> fid = fopen( 'omm3.m.trace', 'w+' );
>> [vbar,psi] = omm3( 'verbose', true, 'doUnsub', true,...
>>   'wid', 79, 'fid', fid );
>> fclose( fid );

As mentioned, example omm3 illustrates the use of a
pseudospecies to allow zero-order reaction velocities to
be mapped to elements in P. After deriving the composite
forward mapping function psi_py, the pseudospecies x5_hat
is resolved by requiring that psi_py(x5_hat)=1.


4.04. omm4.m.trace.pdf

Verbose output from omm4() in Matlab was obtained via

>> fid = fopen( 'omm4.m.trace', 'w+' );
>> [vbar,psi] = omm4( 'verbose', true, 'doUnsub', true,...
>>   'wid', 79, 'fid', fid );
>> fclose( fid );

Like omm3, omm4 illustrates the use of a pseudospecies to 
allow substitution of a non-linear term in a reaction 
velocity. To do so, omm4 assumes a variant of the OMM model
where the velocity of product formation is proportional to
the square of the enzyme-substrate complex, x3. A pseudo-
species x5_hat is then substituted for x3^2 and mapped to 
the set Y_qy. After deriving the composite forward map
psi_py, the pseudospecies x5_hat is resolved by requiring 
that psi_py(x5_hat)=psi_py(x3^2).


4.05. fum1.m.trace.pdf

Verbose output from fum1() in Matlab was obtained via

>> fid = fopen( 'fum1.m.trace', 'w+' );
>> [vbar,psi] = fum1('verbose',true,'wid',79,'fid',fid);
>> fclose( fid );

The method fum1() solves for the steady state enzyme
concentrations in the fumarase model using both py-
substitution and the King-Altman method. While the
two solutions are not identical, the verbose output
illustrates how they can easily be shown to be equivalent.


4.06. fum2.m.trace.pdf

Verbose output from fum2() in Matlab was obtained via

>> fid = fopen( 'fum2.m.trace', 'w+' );
>> [vbar,psi] = fum2('verbose',true,'wid',79,'fid',fid);
>> fclose( fid );

The method fum2() derives a steady state expression for
the full fumarase model using only py-substitution,
using a substitution strategy that results in the following
partitition of sets K and X:

  K_p  = {k1,...,k5,k12}
  K_qy = {k6,...,k11}
  X_p  = {x1,...,x5}
  X_qy = {x6,...,x9}

The coefficient matrix that results from this partition
has a 5-dimensional null space that supports 80 alternative
solutions. Executing fum2() without any additional
arguments returns the default solution, which results
from taking a linear combination of null space basis
vectors q = [q1,q2,q3,q4,q5]^T. See section 4.07
fum2.m.trace.alt.pdf for an alternative solution generated
using fum2.m.


4.07. fum2.m.trace.alt.pdf

An alternative steady state expression for the fumarase
model was obtained using fum2.m via the following call,

>> fid = fopen( 'fum2.m.trace.alt', 'w+' );
>> [vbar,psi] = fum2( true, [3,5,6,7,10],...
    'verbose',true,'wid',79,'fid',fid);
>> fclose( fid );

This call requested a solution wherein elements y3, y5,
y6, y7, and y10 were mapped to set Y_q. This alternative
would be preferable to the solution generated in section
4.06 if k8=psi_qp^-1(y3) and k11=psi_qp^-1(y5) corresponded
to parameters that were easier to measure than x7=
psi_qp^-1(y8) and x8=psi_qp^-1(y9), since in this
alternative solution x7 and x8 are dependent variables
while k8 and k11 are independent.


5. Output from Supporting Protocol Files (Maple)
-----------------------------------------------------------

As with Matlab, we have included pdf copies of the verbose 
output from each Supporting Protocol file written for Maple.
Only two examples exist for Maple: file 3.01. omm2.mpl,
which provides a comparison of the code required to derive
an expression for the steady state of the OMM model using
both Matlab and Maple; and file 3.02. xearm.mpl, which
due to its size could only be solve using Maple.


5.01. omm2.mpl.trace.pdf

Verbose output from executing omm2() in Maple was
obtained via the following commands:

> pfid := fopen( "omm2.mpl.trace", WRITE ):
> read "omm2.mpl":
> vbar,psi := omm2( verbose=true, fid=pfid, wid=79 ):
> fclose( pfid ):

This file is nearly identical to 4.02. omm2.m.trace.pdf.
The one interesting difference is that Maple returns a
different matrix N of null space basis vectors than does
Matlab. As a consequence, to achieve the same state
state solution, different linear combinations q of basis
vectors must be taken in Maple versus Matlab.


5.02. xearm.mpl.trace.pdf

Verbose output from executing xearm() in Maple was
obtained via the following commands:

> pfid := fopen( "xearm.mpl.trace", WRITE ):
> read "xearm.mpl":
> vbar,psi := xearm( doUnsub=true, verbose=true, 
    fid=pfid, wid=79 ):
> fclose( pfid ):

This file illustrates the application of py-substitution
to a rather large model and the term-explosion that can
result from it. To identify a steady state expression for
the xearm model, two pseudospecies were introduced, one
for the monomeric and dimeric forms of Bax, both of which
engage in homodimeric reactions and introduce superlinear
terms in the corresponding reaction rate. Resolving these
psuedospecies reduces to a finding the roots of a quartic
equation in one of the null space basis coefficients.
Since this calculation can be done quite efficiently
once numeric values have been assigned to the independent
parameters, the solution to this quartic equation is left
in its unresolved "RootsOf[...]" form.


6. Copyright notice
-----------------------------------------------------------
Copyright 2012  The Regents of the University of California
All Rights Reserved

Permission to use, copy, modify and distribute any part of 
this PY-substitution software for educational, research and 
non-profit purposes, without fee, and without a written 
agreement is hereby granted, provided that the above 
citation and copyright notice, this paragraph and the 
following three paragraphs appear in all copies.

Those desiring to incorporate this PY-substitution software 
into commercial products or use for commercial purposes 
should contact the Technology Transfer & Intellectual 
Property Services, University of California, San Diego, 
9500 Gilman Drive, Mail Code 0910, La Jolla, CA 92093-0910, 
Ph: (858) 534-5815, FAX: (858) 534-7345,
E-MAIL:invent@ucsd.edu.

IN NO EVENT SHALL THE UNIVERSITY OF CALIFORNIA BE LIABLE TO 
ANY PARTY FOR DIRECT, INDIRECT, SPECIAL, INCIDENTAL, OR 
CONSEQUENTIAL DAMAGES, INCLUDING LOST PROFITS, ARISING OUT 
OF THE USE OF THIS PY-SUBSTITUTION SOFTWARE, EVEN IF THE 
UNIVERSITY OF CALIFORNIA HAS BEEN ADVISED OF THE 
POSSIBILITY OF SUCH DAMAGE.

THE PY-SUBSTITUTION SOFTWARE PROVIDED HEREIN IS ON AN
"AS IS" BASIS, AND THE UNIVERSITY OF CALIFORNIA HAS NO 
OBLIGATION TO PROVIDE MAINTENANCE, SUPPORT, UPDATES, 
ENHANCEMENTS, OR MODIFICATIONS. THE UNIVERSITY OF 
CALIFORNIA MAKES NO REPRESENTATIONS AND EXTENDS NO 
WARRANTIES OF ANY KIND, EITHER IMPLIED OR EXPRESS, 
INCLUDING, BUT NOT LIMITED TO, THE IMPLIED WARRANTIES OF 
MERCHANTABILITY OR FITNESS FOR A PARTICULAR PURPOSE, OR 
THAT THE USE OF THE PY-SUBSTITUTION SOFTWARE WILL NOT 
INFRINGE ANY PATENT, TRADEMARK OR OTHER RIGHTS.
===========================================================
